# Supplementary material for: Expression of the Sweet Potato MYB Transcription Factor IbMYB48 Confers Salt and Drought Tolerance in Arabidopsis
Source: Genes (Basel). 2022 Oct 17;13(10):1883. doi: 10.3390/genes13101883 (PMC9602379; doi:10.3390/genes13101883)
Supplement: Supplementary file 1 [file genes-13-01883-s001.zip]

Archive with 1 entries (1 files):
- genes-1940965-supplementary.pdf
